# Supplementary material for: Electrochemical Radical Tandem Difluoroethylation/Cyclization of Unsaturated Amides to Access MeCF2-Featured Indolo/Benzoimidazo [2,1-a]Isoquinolin-6(5H)-ones
Source: Molecules. 2024 Feb 22;29(5):973. doi: 10.3390/molecules29050973 (PMC10934937; doi:10.3390/molecules29050973)
Supplement: Supplementary file 1 [file molecules-29-00973-s001.zip]

Archive with 1 entries (1 files):
- molecules-2845669-supplementary.pdf
